# Supplementary material for: Bulk Milk Tank Samples Are Suitable to Assess Circulation of Tick-Borne Encephalitis Virus in High Endemic Areas
Source: Viruses. 2021 Sep 5;13(9):1772. doi: 10.3390/v13091772 (PMC8472847; doi:10.3390/v13091772)
Supplement: Supplementary file 1 [file viruses-13-01772-s001.zip]

Archive with 1 entries (1 files):
- viruses-1349386-supplementary.pdf
